# Supplementary material for: Reduced Expression of KRT17 Predicts Poor Prognosis in HER2high Breast Cancer
Source: Biomolecules. 2022 Aug 25;12(9):1183. doi: 10.3390/biom12091183 (PMC9496156; doi:10.3390/biom12091183)
Supplement: Supplementary file 1 [file biomolecules-12-01183-s001.zip]

Archive with 1 entries (1 files):
- biomolecules-1790216-supplementary.pdf
